# Supplementary material for: Factors Influencing the Selection of Materials and Luting Agents for Single-Crown Restorations
Source: Dent J (Basel). 2025 May 9;13(5):207. doi: 10.3390/dj13050207 (PMC12109942; doi:10.3390/dj13050207)
Supplement: Supplementary file 1 [file dentistry-13-00207-s001.zip]

Archive with 3 entries (3 files):
- Supplementary S1.pdf
- Supplementary S2.pdf
- Supplementary Tables.pdf
